# Supplementary material for: Research on the Visual Imagery of Posters Based on the Culture Code Theory of Design
Source: Front Psychol. 2022 Jun 9;13:861366. doi: 10.3389/fpsyg.2022.861366 (PMC9222334; doi:10.3389/fpsyg.2022.861366)
Supplement: Supplementary file 1 [file Table_1.xlsx]

## Sheet: Sheet1
No	Author	Theme	Source link
Sample1	Xiaochen Hou	Water	https://www.anfachenaward.de/en/gewinner-iv
Sample2	Lisa Riedl	Water	https://www.anfachenaward.de/en/gewinner-iv
Sample3	Gesine Thränhardt	Tolerance	https://www.anfachenaward.de/en/gewinner-2017
Sample4	Yves Haltner	Living and House	https://www.anfachenaward.de/en/gewinner-201999
Sample5	Moki	Woman	https://www.anfachenaward.de/en/gewinner-2016
Sample6	Studio Jung	Woman	https://www.anfachenaward.de/en/gewinner-2016
Sample7	Toan Vu	Living and House	https://www.anfachenaward.de/en/gewinner-201999
Sample8	He Huang	Water	https://www.anfachenaward.de/en/gewinner-iv
Sample9	Piotr-Depta-Klesta	Living and House	https://www.anfachenaward.de/en/gewinner-201999
Sample10	Rebecca Metz	Tolerance	https://www.anfachenaward.de/en/gewinner-2017
